# Supplementary material for: Interference and Inhibition in Bilingual Language Comprehension: Evidence from Polish-English Interlingual Homographs
Source: PLoS One. 2016 Mar 15;11(3):e0151430. doi: 10.1371/journal.pone.0151430 (PMC4792378; doi:10.1371/journal.pone.0151430)
Supplement: S1 Database — (TXT) [file pone.0151430.s004.txt]

Participant ID	RT_Homograph	RT_NoHomograph	RT_Homograph-Translation	RT_Homograph-NoTranslation	RT_NoHomograph-Translation	RT_NoHomograph-NoTranslation	ER_Homograph	ER_NoHomograph	ER_Homograph-Translation	ER_Homograph-NoTranslation	ER_NoHomograph-Translation	ER_NoHomograph-NoTranslation	LexTALE
1	922	936	746	876	737	755	5	0	83	20	50	10	68
2	1206	960	875	1021	869	849	65	30	38	10	17	10	76
3	1547	1161	929	916	978	970	45	15	12	40	25	20	66
4	1120	1141	1230	1040	861	1048	21	5	38	22	25	27	61
5	1275	1186	873	948	929	854	40	0	38	20	17	0	69
6	782	713	581	664	592	631	50	20	12	20	25	10	78
7	1182	1234	1668	1042	1225	1408	30	0	38	10	17	10	86
8	1026	910	891	919	674	892	20	10	62	10	67	40	64
9	1481	1299	1090	980	1040	818	25	15	0	0	50	20	79
13	1172	1286	1230	1381	1101	1171	42	19	50	22	12	18	69
14	1098	941	1075	1295	1134	996	10	10	33	0	50	20	74
16	750	637	581	580	506	520	20	5	17	10	0	0	91
23	906	816	613	754	650	672	35	10	12	30	50	10	79
26	1071	770	1268	909	888	781	53	29	25	11	25	18	77
28	1049	993	774	766	890	780	25	5	25	20	38	20	69
32	1021	1307	786	908	791	748	55	15	12	40	38	50	69
33	1580	1374	1472	857	1204	975	60	40	50	70	38	60	69
34	886	957	772	728	772	868	37	19	12	0	12	9	76
35	1163	1290	886	1044	1288	972	40	25	50	10	50	20	61
36	1705	989	1027	953	866	1094	37	10	38	22	25	27	72
37	1209	1077	1451	1183	817	1107	32	14	12	11	38	9	77
38	893	936	813	992	671	811	45	5	17	20	38	10	72
39	980	854	1092	800	1068	802	40	5	50	20	0	50	71
40	1257	1020	1118	1018	876	963	10	0	0	20	50	30	72
41	847	778	752	732	786	722	5	5	75	10	0	10	79
42	1513	1138	671	636	724	606	30	0	25	10	25	10	72
43	1144	1099	1342	998	885	814	30	10	25	10	25	30	68
44	814	904	1220	797	728	645	40	10	17	10	25	30	75
46	979	913	1030	827	899	780	55	0	38	30	38	40	67
47	1470	1274	904	1255	1028	1129	40	30	38	30	50	10	70
50	694	686	770	508	720	706	45	50	67	50	25	40	60
51	1023	1007	1038	970	835	932	60	45	38	20	33	40	70
52	1264	1064	1123	1147	925	874	35	10	62	10	50	60	64
53	1538	1192	1043	955	1125	927	30	30	38	10	33	30	69
54	1270	1306	916	1082	955	810	30	25	67	50	38	20	61
55	1337	1016	1073	762	662	888	50	0	50	60	67	60	64
56	1076	937	870	746	790	726	37	19	25	22	0	9	75
57	1159	957	841	995	856	732	50	45	50	60	50	40	61
58	1440	1183	1260	1205	1123	1316	45	15	25	10	50	30	78
59	1161	987	742	918	839	750	16	10	50	11	12	27	64
60	1108	982	751	803	645	690	5	5	12	20	50	30	79
64	1294	1089	998	873	861	1006	20	5	12	0	12	10	78
66	870	797	712	648	689	856	0	10	12	22	12	9	81
71	1042	879	773	636	640	856	40	25	12	20	33	0	70
77	1164	1263	1330	1178	1214	1115	55	15	33	60	38	10	66
89	1053	780	1023	994	922	806	25	5	0	20	50	20	82
94	929	829	732	696	640	689	11	10	25	11	0	0	84
95	886	812	753	984	1390	788	35	5	50	20	38	30	78
96	975	916	700	1074	915	916	40	5	25	20	62	50	66
109	797	872	797	812	628	681	40	0	12	30	25	10	87
116	1424	920	684	801	793	883	35	0	25	30	38	20	71
121	1242	1079	1119	1039	879	896	25	0	50	20	67	40	76
125	1187	1166	694	940	628	819	25	30	25	40	62	50	56
128	1170	1010	1178	1472	721	941	30	5	25	20	62	10	71
130	906	761	742	765	586	707	30	5	0	10	12	0	91
131	875	711	586	717	616	575	16	0	38	22	0	18	82
132	1025	1106	769	879	763	841	20	10	50	30	50	20	68
133	1338	1132	1085	699	1119	1165	20	5	0	10	0	0	86
134	856	677	715	822	733	573	20	5	12	10	12	10	84
136	979	924	1014	777	810	729	5	0	50	0	33	10	76
137	806	748	694	744	708	684	30	0	50	20	67	30	81
139	1259	1106	876	994	1292	829	15	5	17	0	0	30	77
140	1008	990	833	1048	852	1054	21	10	50	22	0	9	53
144	977	880	764	1134	722	899	26	10	50	33	12	36	62
146	1464	1416	1230	1124	679	1480	35	30	50	0	50	50	57
148	968	952	1236	1013	814	860	32	14	50	22	12	27	77
157	1161	976	1184	1200	1070	753	5	5	12	30	50	40	73
158	1088	1120	866	924	768	1102	35	0	25	10	0	20	82
159	997	727	605	793	616	701	16	5	38	0	0	0	92
